# Supplementary material for: Disparities in Health Financing Allocation among Infectious Diseases in Ebola Virus Disease (EVD)-Affected Countries, 2005–2017
Source: Healthcare (Basel). 2022 Jan 18;10(2):179. doi: 10.3390/healthcare10020179 (PMC8872520; doi:10.3390/healthcare10020179)
Supplement: Supplementary file 1 [file healthcare-10-00179-s001.zip]

Archive with 3 entries (3 files):
- shimizu_supfigure S1_9Jan2022.tif
- shimizu_supfigure S2_9Jan2022.tif
- shimizu_suptable_9Jan2022.pdf
